# Supplementary material for: Simplified equations for object trajectories in rotating space habitats and space juggling
Source: NPJ Microgravity. 2023 Oct 12;9:82. doi: 10.1038/s41526-023-00328-6 (PMC10570307; doi:10.1038/s41526-023-00328-6)
Supplement: Supplementary file 2 — Supplemental Material [file 41526_2023_328_MOESM2_ESM.tex]

%%%%%%%%%%%%%%%%%%%%%%%%%%%%%%%%%%%%%%%%%%%%%%%%%%%%%%%%%%%%%%%%%%%%%
%%                                                                 %%
%% Please do not use \input{...} to include other tex files.       %%
%% Submit your LaTeX manuscript as one .tex document.              %%
%%                                                                 %%
%% All additional figures and files should be attached             %%
%% separately and not embedded in the \TeX\ document itself.       %%
%%                                                                 %%
%%%%%%%%%%%%%%%%%%%%%%%%%%%%%%%%%%%%%%%%%%%%%%%%%%%%%%%%%%%%%%%%%%%%%

%%\documentclass[referee,sn-basic]{sn-jnl}% referee option is meant for double line spacing

%%=======================================================%%
%% to print line numbers in the margin use lineno option %%
%%=======================================================%%

%%\documentclass[lineno,sn-basic]{sn-jnl}% Basic Springer Nature Reference Style/Chemistry Reference Style

%%======================================================%%
%% to compile with pdflatex/xelatex use pdflatex option %%
%%======================================================%%

%%\documentclass[pdflatex,sn-basic]{sn-jnl}% Basic Springer Nature Reference Style/Chemistry Reference Style

%%\documentclass[sn-basic]{sn-jnl}% Basic Springer Nature Reference Style/Chemistry Reference Style
%%\documentclass[sn-mathphys]{sn-jnl}% Math and Physical Sciences Reference Style
%****************************
\documentclass[sn-aps]{sn-jnl}% American Physical Society (APS) Reference Style
%****************************
%%\documentclass[sn-vancouver]{sn-jnl}% Vancouver Reference Style
%%\documentclass[sn-apa]{sn-jnl}% APA Reference Style
%%\documentclass[sn-chicago]{sn-jnl}% Chicago-based Humanities Reference Style
%%\documentclass[sn-standardnature]{sn-jnl}% Standard Nature Portfolio Reference Style
%%\documentclass[default]{sn-jnl}% Default
%%\documentclass[default,iicol]{sn-jnl}% Default with double column layout

%%%% Standard Packages
%%<additional latex packages if required can be included here>
\usepackage{subcaption}
\usepackage{booktabs}
\usepackage{cancel} % added for strikethroughs

%\usepackage[switch]{lineno}
%\linenumbers

\usepackage{setspace}

\usepackage{fancyhdr}

%%%%

%%%% Some additional newcommands
\newcommand{\myomega}{\boldsymbol{\omega}}
\newcommand{\myvec}[1]{\textbf{#1}}
\newcommand{\pcom}{\myvec{p$_{com}$}}
%%%%

%%%%%=============================================================================%%%%
%%%%  Remarks: This template is provided to aid authors with the preparation
%%%%  of original research articles intended for submission to journals published 
%%%%  by Springer Nature. The guidance has been prepared in partnership with 
%%%%  production teams to conform to Springer Nature technical requirements. 
%%%%  Editorial and presentation requirements differ among journal portfolios and 
%%%%  research disciplines. You may find sections in this template are irrelevant 
%%%%  to your work and are empowered to omit any such section if allowed by the 
%%%%  journal you intend to submit to. The submission guidelines and policies 
%%%%  of the journal take precedence. A detailed User Manual is available in the 
%%%%  template package for technical guidance.
%%%%%=============================================================================%%%%

\jyear{2022}%

%% as per the requirement new theorem styles can be included as shown below
%\theoremstyle{thmstyleone}%
%\newtheorem{theorem}{Theorem}%  meant for continuous numbers
%%\newtheorem{theorem}{Theorem}[section]% meant for sectionwise numbers
%% optional argument [theorem] produces theorem numbering sequence instead of independent numbers for Proposition
%\newtheorem{proposition}[theorem]{Proposition}% 
%%\newtheorem{proposition}{Proposition}% to get separate numbers for theorem and proposition etc.

%\theoremstyle{thmstyletwo}%
%\newtheorem{example}{Example}%
%\newtheorem{remark}{Remark}%

%\theoremstyle{thmstylethree}%
%\newtheorem{definition}{Definition}%

%\raggedbottom
%%\unnumbered% uncomment this for unnumbered level heads

\begin{document}

\newcommand{\myTitle}{Supplementary materials\\ for\\ Simplified equations for object trajectories in rotating space habitats and space juggling}
\title[\myTitle]{\myTitle}

%%=============================================================%%
%% Prefix	-> \pfx{Dr}
%% GivenName	-> \fnm{Joergen W.}
%% Particle	-> \spfx{van der} -> surname prefix
%% FamilyName	-> \sur{Ploeg}
%% Suffix	-> \sfx{IV}
%% NatureName	-> \tanm{Poet Laureate} -> Title after name
%% Degrees	-> \dgr{MSc, PhD}
%% \author*[1,2]{\pfx{Dr} \fnm{Joergen W.} \spfx{van der} \sur{Ploeg} \sfx{IV} \tanm{Poet Laureate} 
%%                 \dgr{MSc, PhD}}\email{iauthor@gmail.com}
%%=============================================================%%

\author*[1]{\fnm{R. Adam} \sur{Dipert}}\email{adamdipert@gmail.com}

\affil*[1]{\orgdiv{Physics}, \orgname{North Carolina State University}, \orgaddress{\street{2401 Stinson Drive, Box 8202}, \city{Raleigh}, \postcode{27695}, \state{North Carolina}, \country{United States of America}}}


%%\pacs[JEL Classification]{D8, H51}

%%\pacs[MSC Classification]{35A01, 65L10, 65L12, 65L20, 65L70}

{
\centering
\maketitle
}
\doublespacing

% Turn on the page style
\pagestyle{fancy}
% Clear the header and footer
%\fancyhead{}
%\fancyfoot{}
% Set the right side of the footer to be the page number
%\fancyfoot[R]{\thepage}

\section{Supplementary materials}

To aid in visualizing the mathematics and phenomena described in the main article, these supplementary videos show 
\begin{enumerate}
	\item[-] how the roulettes are created with a fixed circle and rolling line.
	\item[-] what data was filmed and analyzed.
	\item[-] how the patterns are created on rotating space habitats.
	\item[-] a comparison of of the space juggling partners in the rotating and non-rotating frames.
\end{enumerate}

% ----------- Video 1 -------------------------------------------------------------
\newpage
\noindent \textbf{Supplementary Video 1 Roulette}

\textbf{Title:} Roulette creation animation

\textbf{Caption:} Using a fixed circle and rolling line, this video shows how the involute, Archimedean spiral, and other patterns are created.

% ----------- Video 2 -------------------------------------------------------------
\vspace{15pt}
\noindent \textbf{Supplementary Video 2 Experimental Data}

\textbf{Title:} Rotating reference frame tracked data

\textbf{Caption:} This video presents several patterns that were tracked and fitted to equations using the analog apparatus described in the Methods. The balls in the apparatus are tracked, and the fitted curves are shown with extensions beyond the observed domain, demonstrating the location of the fixed circle of the roulette.

% ----------- Video 3 -------------------------------------------------------------
\vspace{15pt}
\noindent \textbf{Supplementary Video 3 Rotating Space Habitat}

\textbf{Title:} Rotating space habitat in inertial and rotating frames

\textbf{Caption:} These animations show how objects move linearly in the inertial frame and the curves which are observed in the rotating frame.  In the center of each frame, a cross hair is shown at the origin of the inertial frame.  When attempting to track a particular trajectory by eye, follow the relationships between the person, the ball, and the cross hair.

% ----------- Video 4 -------------------------------------------------------------
\newpage
\noindent \textbf{Supplementary Video 4 Experimental Observations}

\textbf{Title:} Experimental observations in inertial and rotating frames

\textbf{Caption:} These videos show the inertial (left) and rotating (right) frames while performing the same maneuver with a set of balls.  The videos were not captured at the same time since the same camera in the same location was used to record both.  In the inertial frame, the tracking shows the balls moving in fairly straight lines.  In the rotating frame, the tracking shows the roulette curves repeatedly for 3 different patterns.

\end{document}
